# Supplementary material for: Identification of β-Secretase (BACE1) Substrates Using Quantitative Proteomics
Source: PLoS One. 2009 Dec 29;4(12):e8477. doi: 10.1371/journal.pone.0008477 (PMC2793532; doi:10.1371/journal.pone.0008477)
Supplement: Table S2 — Putative non-substrate proteins elevated with BACE1 expression. (0.03 MB XLS) [file pone.0008477.s002.xls]

## Sheet: Table S2
Gene	Annotation	IPI	PSMs	Unique PSMs	Ratio(BACE/total)
CTSA	LYSOSOMAL PROTECTIVE PROTEIN PRECURSOR. [MASS=54466]	IPI00021794	8	1	0.876775
CTSB	CATHEPSIN B PRECURSOR. [MASS=37822]	IPI00295741	5	1	0.870843
CTSC	DIPEPTIDYL-PEPTIDASE 1 PRECURSOR. [MASS=51842]	IPI00022810	32	2	0.858613
CTSD	CATHEPSIN D PRECURSOR. [MASS=44552]	IPI00011229	24	2	0.871766
CTSH	CATHEPSIN H PRECURSOR. [MASS=37378]	IPI00297487	1	1	0.770473
CTSL1	CATHEPSIN L PRECURSOR. [MASS=37564]	IPI00012887	6	1	0.816606
CTSL2	CATHEPSIN L2 PRECURSOR. [MASS=37329]	IPI00000013	29	3	0.749391
CTSZ	CATHEPSIN Z PRECURSOR. [MASS=33868]	IPI00002745	8	1	0.793798
HEXA	BETA-HEXOSAMINIDASE ALPHA CHAIN PRECURSOR. [MASS=60689]	IPI00027851	66	6	0.820099
MAN2B1	MANNOSIDASE, ALPHA, CLASS 2B, MEMBER 1 PRECURSOR. [MASS=113744]	IPI00012989	32	3	0.869596
MANBA	BETA-MANNOSIDASE PRECURSOR. [MASS=100895]	IPI00298793	14	1	0.750476
MAN2B2	ISOFORM 1 OF EPIDIDYMIS-SPECIFIC ALPHA-MANNOSIDASE PRECURSOR. [MASS=113888]	IPI00328488	4	1	0.854957
NPC2	EPIDIDYMAL SECRETORY PROTEIN E1 PRECURSOR. [MASS=16570]	IPI00301579	24	2	0.724285
PRCP	LYSOSOMAL PRO-X CARBOXYPEPTIDASE PRECURSOR. [MASS=55800]	IPI00001593	21	2	0.74192
PSAP	ISOFORM SAP-MU-0 OF PROACTIVATOR POLYPEPTIDE PRECURSOR. [MASS=58113]	IPI00012503	13	2	0.922666
NEU1	SIALIDASE-1 PRECURSOR. [MASS=45467]	IPI00029817	17	2	0.857091
GALNS	N-ACETYLGALACTOSAMINE-6-SULFATASE PRECURSOR. [MASS=58026]	IPI00029605	6	2	0.739563
GLA	ALPHA-GALACTOSIDASE A PRECURSOR. [MASS=48767]	IPI00025869	32	3	0.804857
CVPL	SERINE CARBOXYPEPTIDASE VITELLOGENIC-LIKE. [MASS=54192]	IPI00301395	21	2	0.903717
GAA	LYSOSOMAL ALPHA-GLUCOSIDASE PRECURSOR. [MASS=105338]	IPI00293088	17	2	0.858837
ASAH1	ASAH1 PROTEIN. [MASS=44317]	IPI00059685	7	2	0.926377
LGMN	LEGUMAIN PRECURSOR. [MASS=49411]	IPI00293303	26	1	0.888056
GLB1	BETA-GALACTOSIDASE PRECURSOR. [MASS=76091]	IPI00441344	16	1	0.908631
PPT1	PALMITOYL-PROTEIN THIOESTERASE 1 PRECURSOR. [MASS=34193]	IPI00002412	12	1	0.787344
LYPLA3	1-O-ACYLCERAMIDE SYNTHASE PRECURSOR. [MASS=46658]	IPI00301459	10	1	0.793552
TPP1	ISOFORM 1 OF TRIPEPTIDYL-PEPTIDASE 1 PRECURSOR. [MASS=61248]	IPI00298237	10	1	0.894933
FUCA1	ALPHA-L-FUCOSIDASE. [MASS=53689]	IPI00299026	9	1	0.76897
AGA	N(4)-(BETA-N-ACETYLGLUCOSAMINYL)-L-ASPARAGINASE PRECURSOR. [MASS=37194]	IPI00026259	9	1	0.809896
LIPA	ISOFORM 1 OF LYSOSOMAL ACID LIPASE/CHOLESTERYL ESTER HYDROLASE PRECURSOR. [MASS=45419]	IPI00007207	9	1	0.930117
CLN5	CEROID-LIPOFUSCINOSIS NEURONAL PROTEIN 5. [MASS=46339]	IPI00026050	8	1	0.784518
DNASE2	DEOXYRIBONUCLEASE-2-ALPHA PRECURSOR. [MASS=39581]	IPI00010348	6	1	0.82842
GNS	N-ACETYLGLUCOSAMINE-6-SULFATASE PRECURSOR. [MASS=62082]	IPI00012102	6	1	0.911958
PLBD2	HYPOTHETICAL PROTEIN LOC196463. [MASS=65472]	IPI00169285	5	1	0.957204
CTBS	DI-N-ACETYLCHITOBIASE PRECURSOR. [MASS=43760]	IPI00007778	4	1	0.667814
GGH	GAMMA-GLUTAMYL HYDROLASE PRECURSOR. [MASS=35964]	IPI00023728	4	1	0.669344
SIAE	ISOFORM 1 OF SIALATE O-ACETYLESTERASE PRECURSOR. [MASS=58315]	IPI00010949	3	1	0.693552
ARSA	HYPOTHETICAL PROTEIN DKFZP686G12235. [MASS=53806] (Arylsulfatase A)	IPI00329685	2	1	0.815809
GUSB	ISOFORM LONG OF BETA-GLUCURONIDASE PRECURSOR. [MASS=74716]	IPI00027745	2	1	0.797696
IDS	ISOFORM LONG OF IDURONATE 2-SULFATASE PRECURSOR. [MASS=61873]	IPI00026104	2	1	0.760771
NAGLU	ALPHA-N-ACETYLGLUCOSAMINIDASE PRECURSOR. [MASS=82167]	IPI00008787	2	1	0.662695
SGSH	N-SULPHOGLUCOSAMINE SULPHOHYDROLASE PRECURSOR. [MASS=56695]	IPI00019988	2	1	0.916352
GILT	GAMMA-INTERFERON-INDUCIBLE LYSOSOMAL THIOL REDUCTASE PRECURSOR. [MASS=29149]	IPI00007853	1	1	0.85244
SIAE	ISOFORM 1 OF SIALATE O-ACETYLESTERASE PRECURSOR. [MASS=58315]	IPI00010949	1	1	0.670936
	Non-Lysosomal Proteins
PLOD1	PROCOLLAGEN-LYSINE,2-OXOGLUTARATE 5-DIOXYGENASE 1 PRECURSOR. [MASS=83550]	IPI00027192	25	3	0.679298
PLOD2	ISOFORM 2 OF PROCOLLAGEN-LYSINE,2-OXOGLUTARATE 5-DIOXYGENASE 2 PRECURSOR. [MASS=87098]	IPI00337495	17	1	0.831619
COL5A1	COLLAGEN ALPHA-1(V) CHAIN PRECURSOR. [MASS=183560]	IPI00303313	18	1	0.706399
A2M	ALPHA-2-MACROGLOBULIN PRECURSOR. [MASS=163278]	IPI00478003	10	1	0.693296
